# Supplementary material for: Survey of the genome of Pogostemon cablin provides insights into its evolutionary history and sesquiterpenoid biosynthesis
Source: Sci Rep. 2016 May 20;6:26405. doi: 10.1038/srep26405 (PMC4873823; doi:10.1038/srep26405)
Supplement: Supplementary Tables [file srep26405-s2.xls]

## Sheet: Table S1
	Table S1, Statistics of the sequencing data.
	Library	Raw			Clean
		Data (Gb)	Depth (X)	Q20 (%)	Data (Gb)	Depth (X)	Q20 (%)
	180 bp	52.62	33.3	87.8	38.02	24.07	97.93
	500 bp	10.88	6.88	84.95	5.12	3.24	97.63
	Total	63.5	40.19	---	43.14	27.31	---

## Sheet: Table S2
	Table S2, Length of plastids of selected species.
	Species	NCBI Accession number	Total Length
	Pogostemon chloroplast		61679
	Salvia miltiorrhiza chloroplast	NC_020431.1	151328
	Salvia miltiorrhiza mitochondrion	NC_023209.1	499236
	Sesamum indicum chloroplast	KC569603.1	153338
	Vitis vinifera chloroplast	DQ424856.1	160928
	Vitis vinifera mitochondrion	NC_012119.1	773279
	Total		1799788

## Sheet: Table S3
	Table S3, Statistics of reads mapping to plastid sequences.
		Num	Ratio
	Total Pairs	220060963	1
	Paired Aligned	4484102	0.0204
	Singled Aligned	3830772	0.0087
	Tital Aligned	8314874	0.0291

## Sheet: Table S4
	Table S4, Statistics of reads mapping to the NCBI NT database.
	Species	Align_Ratio (%)
	Sesamum indicum	7.11
	Tectona grandis	6.02
	Olea europaea	5.18
	D.discoideum vegetative	4.74
	Vitis vinifera	2.81
	Salvia miltiorrhiza	2.81
	Mimulus guttatus	2.62
	TSA: Sinonovacula	2.43
	Solanum lycopersicum	2.11
	PREDICTED: Solanum	1.85
	Nelumbo nucifera	1.85
	Pogostemon cablin	1.79
	Populus trichocarpa	1.79
	PREDICTED: Vitis	1.6
	Ricinus communis	1.53
	TSA: Jatropha	1.28
	Boea hygrometrica	1.21
	Utricularia gibba	1.21
	PREDICTED: Glycine	1.15
	Homo sapiens	1.08
	Glycine max	1.08
	Medicago truncatula	1.02
	Arabidopsis thaliana	1.02
	Other	43.07
	Total	98.36

## Sheet: Table S5
	Table S5, Statistics of sub-categories of repetitive sequences in the patchouli genome.
	Class	#Count	Length (bp)	Percentage (%)
	ClassI/DIRS/DIRS	4	192	0
	ClassI/DIRS/Unknown	10812	6645395	0.005776
	ClassI/LINE/I	6	410	0
	ClassI/LINE/Jockey	14	2487	2e-06
	ClassI/LINE/L1	48237	19082730	0.016585
	ClassI/LINE/R2	21	1759	2e-06
	ClassI/LINE/RTE	41	2742	2e-06
	ClassI/LINE/Unknown	3295	1221769	0.001062
	ClassI/LTR/Copia	166309	82051253	0.071311
	ClassI/LTR/ERV	2	70	0
	ClassI/LTR/Gypsy	258239	172055072	0.149533
	ClassI/LTR/Retrovirus	7117	6194668	0.005384
	ClassI/LTR/Unknown	578	109794	9.5e-05
	ClassI/PLE/Penelope	123	7849	7e-06
	ClassI/SINE/Unknown	10418	1345276	0.001169
	ClassI/Unknown/Unknown	20139	6742968	0.00586
	ClassII/Crypton/Crypton	23	1355	1e-06
	ClassII/Helitron/Helitron	11092	3224939	0.002803
	ClassII/Helitron/Unknown	207	42187	3.7e-05
	ClassII/Maverick/Maverick	1	14	0
	ClassII/Maverick/Unknown	1602	809199	0.000703
	ClassII/TIR/CACTA	3602	779808	0.000678
	ClassII/TIR/P	8	403	0
	ClassII/TIR/PIF-Harbinger	5529	1906416	0.001657
	ClassII/TIR/PiggyBac	11	888	1e-06
	ClassII/TIR/Tc1-Mariner	4511	1153472	0.001002
	ClassII/TIR/Unknown	6677	2812164	0.002444
	ClassII/TIR/hAT	10286	1879031	0.001633
	ClassII/Unknown	1343	262766	0.000228
	ClassII/Unknown/Academ	4	168	0
	ClassII/Unknown/Kolobok	72	4060	4e-06
	ClassII/Unknown/MULE-MuDR	5328	1365237	0.001187
	ClassII/Unknown/Novosib	28	1348	1e-06
	ClassII/Unknown/PIF-ISL2EU	2	125	0
	ClassII/Unknown/Sola	21	1073	1e-06
	LARD	71075	26548156	0.023073
	MITE	242179	33204936	0.028858
	PotentialHostGene	7603	2060266	0.001791
	SSR	477463	27799796	0.024161
	TRIM	35462	16572802	0.014403
	Unknown	1466155	257768490	0.224027
	Total	2875639	673663533	0.585481

## Sheet: Table S6
	Table S6, Sesquiterpenoid biosynthesis reference pathway.
	KO	GeneName	EnzymeID	ReactionID
	K10156	eizS	4.2.3.37	R07830
	K10187	cyc2	4.1.99.16	R09487
	K10187	cyc2	4.2.3.22	R07647
	K10187	cyc2	4.2.3.75	R07648
	K12249	TRI5	4.2.3.6	R02306
	K12250	E4.2.3.7	4.2.3.7	R02305
	K12645	CYP170A1	1.14.13.106	R08851, R08853
	K12645	CYP170A1	1.14.13.106	R08852, R08854
	K14173	AFS1	4.2.3.46	R08696
	K14174	TPS10	4.2.3.47	R08695
	K14175	NES1	4.2.3.48	R08374
	K14176	ECS1	4.2.3.39	R09140
	K14177	E4.2.3.38	4.2.3.38	R08370
	K14178	AMS1	4.2.3.24	R07630
	K14179	GAS	4.2.3.23	R07649
	K14180	ARI1	4.2.3.9	R02307
	K14181	TPS1	4.2.3.73	R08691
	K14181	TPS1	4.2.3.86	R09886
	K14182	HVS	4.2.3.21	R06523
	K14183	CDN1	4.2.3.13	R02311
	K14184	TPS21	4.2.3.104	R08373
	K14184	TPS21	4.2.3.57	R08541
	K14185	TPS-LON	4.2.3.58	R08542
	K14186	AG5	4.2.3.56	R08540
	K15472	CYP71D55	1.14.13.121	R09576
	K15472	CYP71D55	1.14.13.121	R09577
	K15793	K15793	3.1.7.6	R08697
	K15793	K15793	4.2.3.47	R08695
	K15793	K15793	4.2.3.49	R09618
	K15794	E4.2.3.55	4.2.3.55	R09623
	K15795	TPS12_13	4.2.3.40	R09620
	K15796	TPS3	4.2.3.59	R09619
	K15797	TPS6_11	5.5.1.17	R09625
	K15798	SBS	4.2.3.50	R09608
	K15799	BS	4.2.3.69	R09614
	K15799	BS	4.2.3.78	R10598
	K15799	BS	4.2.3.79	R10599
	K15800	GAO1	1.1.1.314	R09548
	K15800	GAO1	1.14.13.123	R09549
	K15801	SSTLH1	4.2.3.71	R08545
	K15802	SSTLE1	4.2.3.60	R09624
	K15803	GERD	4.2.3.22	R07647
	K15803	GERD	4.2.3.75	R07648
	K15804	EAS	4.2.3.61	R09574
	K15805	EAH	1.14.13.119	R09573
	K15806	AG4	4.2.3.76	R09616
	K15807	E4.2.3.70	4.2.3.70	R09629
	K15808	QHS1	4.2.3.57	R08541
	K15809	MXPSS1	4.2.3.67	R09626
	K15891	FLDH	1.1.1.216	R03264
	K15907	ptlI	1.14.13.133	R09814
	K18109	np1	4.2.3.90	R09890
	K18110	tpc1	4.2.3.96	R09896
	K18111	gcoA	4.2.1.138	R09835
	K18111	gcoA	4.2.3.89	R09889
	K18112	MTPSL26	4.2.3.137	R10273

## Sheet: Table S7
	Table S7, Genes annotated to the sesquiterpenoid biosynthesis reference pathway.
	Species	KO	GeneName	#Annotated	GeneIDs
	athaliana	K10156	eizS	0
	monkeyflowers	K10156	eizS	0
	patchouli	K10156	eizS	0
	sesame	K10156	eizS	0
	tomato	K10156	eizS	0
	athaliana	K10187	cyc2	0
	monkeyflowers	K10187	cyc2	0
	patchouli	K10187	cyc2	0
	sesame	K10187	cyc2	0
	tomato	K10187	cyc2	0
	athaliana	K12249	TRI5	0
	monkeyflowers	K12249	TRI5	0
	patchouli	K12249	TRI5	0
	sesame	K12249	TRI5	0
	tomato	K12249	TRI5	0
	athaliana	K12250	E4.2.3.7	0
	monkeyflowers	K12250	E4.2.3.7	0
	patchouli	K12250	E4.2.3.7	0
	sesame	K12250	E4.2.3.7	0
	tomato	K12250	E4.2.3.7	0
	athaliana	K12645	CYP170A1	0
	monkeyflowers	K12645	CYP170A1	0
	patchouli	K12645	CYP170A1	0
	sesame	K12645	CYP170A1	0
	tomato	K12645	CYP170A1	0
	athaliana	K14173	AFS1	0
	monkeyflowers	K14173	AFS1	1	mgv1a020487m|PACid:17669863
	patchouli	K14173	AFS1	3	G067380	G052783	G017150
	sesame	K14173	AFS1	1	XP_011096130.1
	tomato	K14173	AFS1	0
	athaliana	K14174	TPS10	0
	monkeyflowers	K14174	TPS10	0
	patchouli	K14174	TPS10	0
	sesame	K14174	TPS10	0
	tomato	K14174	TPS10	0
	athaliana	K14175	NES1	0
	monkeyflowers	K14175	NES1	0
	patchouli	K14175	NES1	0
	sesame	K14175	NES1	0
	tomato	K14175	NES1	0
	athaliana	K14176	ECS1	0
	monkeyflowers	K14176	ECS1	0
	patchouli	K14176	ECS1	0
	sesame	K14176	ECS1	0
	tomato	K14176	ECS1	0
	athaliana	K14177	E4.2.3.38	0
	monkeyflowers	K14177	E4.2.3.38	0
	patchouli	K14177	E4.2.3.38	0
	sesame	K14177	E4.2.3.38	0
	tomato	K14177	E4.2.3.38	0
	athaliana	K14178	AMS1	0
	monkeyflowers	K14178	AMS1	0
	patchouli	K14178	AMS1	0
	sesame	K14178	AMS1	0
	tomato	K14178	AMS1	0
	athaliana	K14179	GAS	0
	monkeyflowers	K14179	GAS	0
	patchouli	K14179	GAS	0
	sesame	K14179	GAS	0
	tomato	K14179	GAS	0
	athaliana	K14180	ARI1	0
	monkeyflowers	K14180	ARI1	0
	patchouli	K14180	ARI1	0
	sesame	K14180	ARI1	0
	tomato	K14180	ARI1	0
	athaliana	K14181	TPS1	0
	monkeyflowers	K14181	TPS1	0
	patchouli	K14181	TPS1	1	G002875
	sesame	K14181	TPS1	0
	tomato	K14181	TPS1	0
	athaliana	K14182	HVS	0
	monkeyflowers	K14182	HVS	0
	patchouli	K14182	HVS	6	G061227	G040417	G019767	G053863	G046393	G065295
	sesame	K14182	HVS	4	XP_011082260.1	XP_011082248.1	XP_011082247.1	XP_011073749.1
	tomato	K14182	HVS	2	Solyc01g101190.2.1|PACid:27303353	Solyc01g101210.2.1|PACid:27301210
	athaliana	K14183	CDN1	0
	monkeyflowers	K14183	CDN1	0
	patchouli	K14183	CDN1	0
	sesame	K14183	CDN1	0
	tomato	K14183	CDN1	0
	athaliana	K14184	TPS21	1	AT5G23960.1
	monkeyflowers	K14184	TPS21	0
	patchouli	K14184	TPS21	2	G069252	G028693
	sesame	K14184	TPS21	0
	tomato	K14184	TPS21	0
	athaliana	K14185	TPS-LON	0
	monkeyflowers	K14185	TPS-LON	0
	patchouli	K14185	TPS-LON	0
	sesame	K14185	TPS-LON	0
	tomato	K14185	TPS-LON	0
	athaliana	K14186	AG5	0
	monkeyflowers	K14186	AG5	0
	patchouli	K14186	AG5	0
	sesame	K14186	AG5	0
	tomato	K14186	AG5	0
	athaliana	K15472	CYP71D55	0
	monkeyflowers	K15472	CYP71D55	3	mgv1a004711m|PACid:17696555	mgv1a025918m|PACid:17692178	mgv1a004623m|PACid:17672640
	patchouli	K15472	CYP71D55	13	G016278	G007916	G055735	G026572	G024136	G068977	G045349	G046737	G037074	G009868	G037010	G066077	G010571
	sesame	K15472	CYP71D55	3	XP_011081934.1	XP_011082249.1	XP_011081935.1
	tomato	K15472	CYP71D55	1	Solyc04g083140.1.1|PACid:27277552
	athaliana	K15793	K15793	0
	monkeyflowers	K15793	K15793	0
	patchouli	K15793	K15793	0
	sesame	K15793	K15793	0
	tomato	K15793	K15793	0
	athaliana	K15794	E4.2.3.55	0
	monkeyflowers	K15794	E4.2.3.55	0
	patchouli	K15794	E4.2.3.55	0
	sesame	K15794	E4.2.3.55	0
	tomato	K15794	E4.2.3.55	0
	athaliana	K15795	TPS12_13	2	AT4G13300.1	AT4G13280.1
	monkeyflowers	K15795	TPS12_13	0
	patchouli	K15795	TPS12_13	0
	sesame	K15795	TPS12_13	0
	tomato	K15795	TPS12_13	0
	athaliana	K15796	TPS3	0
	monkeyflowers	K15796	TPS3	0
	patchouli	K15796	TPS3	0
	sesame	K15796	TPS3	0
	tomato	K15796	TPS3	0
	athaliana	K15797	TPS6_11	0
	monkeyflowers	K15797	TPS6_11	0
	patchouli	K15797	TPS6_11	0
	sesame	K15797	TPS6_11	0
	tomato	K15797	TPS6_11	0
	athaliana	K15798	SBS	0
	monkeyflowers	K15798	SBS	0
	patchouli	K15798	SBS	0
	sesame	K15798	SBS	0
	tomato	K15798	SBS	0
	athaliana	K15799	BS	1	AT5G44630.1
	monkeyflowers	K15799	BS	0
	patchouli	K15799	BS	0
	sesame	K15799	BS	0
	tomato	K15799	BS	0
	athaliana	K15800	GAO1	0
	monkeyflowers	K15800	GAO1	0
	patchouli	K15800	GAO1	0
	sesame	K15800	GAO1	0
	tomato	K15800	GAO1	0
	athaliana	K15801	SSTLH1	0
	monkeyflowers	K15801	SSTLH1	0
	patchouli	K15801	SSTLH1	0
	sesame	K15801	SSTLH1	0
	tomato	K15801	SSTLH1	0
	athaliana	K15802	SSTLE1	0
	monkeyflowers	K15802	SSTLE1	0
	patchouli	K15802	SSTLE1	0
	sesame	K15802	SSTLE1	0
	tomato	K15802	SSTLE1	0
	athaliana	K15803	GERD	0
	monkeyflowers	K15803	GERD	2	mgv1a018094m|PACid:17695114	mgv1a005108m|PACid:17672136
	patchouli	K15803	GERD	14	G020745	G021245	G070915	G035809	G068958	G068962	G039677	G069327	G054955	G058048	G072551	G041844	G004105	G027515
	sesame	K15803	GERD	3	XP_011090538.1	XP_011095305.1	XP_011095787.1
	tomato	K15803	GERD	0
	athaliana	K15804	EAS	0
	monkeyflowers	K15804	EAS	0
	patchouli	K15804	EAS	0
	sesame	K15804	EAS	0
	tomato	K15804	EAS	0
	athaliana	K15805	EAH	0
	monkeyflowers	K15805	EAH	0
	patchouli	K15805	EAH	0
	sesame	K15805	EAH	0
	tomato	K15805	EAH	0
	athaliana	K15806	AG4	0
	monkeyflowers	K15806	AG4	0
	patchouli	K15806	AG4	0
	sesame	K15806	AG4	0
	tomato	K15806	AG4	0
	athaliana	K15807	E4.2.3.70	0
	monkeyflowers	K15807	E4.2.3.70	0
	patchouli	K15807	E4.2.3.70	0
	sesame	K15807	E4.2.3.70	0
	tomato	K15807	E4.2.3.70	0
	athaliana	K15808	QHS1	0
	monkeyflowers	K15808	QHS1	0
	patchouli	K15808	QHS1	0
	sesame	K15808	QHS1	0
	tomato	K15808	QHS1	0
	athaliana	K15809	MXPSS1	0
	monkeyflowers	K15809	MXPSS1	0
	patchouli	K15809	MXPSS1	0
	sesame	K15809	MXPSS1	0
	tomato	K15809	MXPSS1	0
	athaliana	K15891	FLDH	1	AT4G33360.1
	monkeyflowers	K15891	FLDH	1	mgv1a009408m|PACid:17695664
	patchouli	K15891	FLDH	2	G073831	G009583
	sesame	K15891	FLDH	0
	tomato	K15891	FLDH	1	Solyc12g088880.1.1|PACid:27307244
	athaliana	K15907	ptlI	0
	monkeyflowers	K15907	ptlI	0
	patchouli	K15907	ptlI	0
	sesame	K15907	ptlI	0
	tomato	K15907	ptlI	0
	athaliana	K18109	np1	0
	monkeyflowers	K18109	np1	0
	patchouli	K18109	np1	0
	sesame	K18109	np1	0
	tomato	K18109	np1	0
	athaliana	K18110	tpc1	0
	monkeyflowers	K18110	tpc1	0
	patchouli	K18110	tpc1	0
	sesame	K18110	tpc1	0
	tomato	K18110	tpc1	0
	athaliana	K18111	gcoA	0
	monkeyflowers	K18111	gcoA	0
	patchouli	K18111	gcoA	0
	sesame	K18111	gcoA	0
	tomato	K18111	gcoA	0
	athaliana	K18112	MTPSL26	0
	monkeyflowers	K18112	MTPSL26	0
	patchouli	K18112	MTPSL26	0
	sesame	K18112	MTPSL26	0
	tomato	K18112	MTPSL26	0
